# Supplementary material for: Comprehensive Insights into Sugar Transporters of Candidozyma auris and Their Roles in Antifungal Resistance
Source: J Fungi (Basel). 2026 Jan 30;12(2):94. doi: 10.3390/jof12020094 (PMC12942029; doi:10.3390/jof12020094)
Supplement: Supplementary file 1 [file jof-12-00094-s001.zip]

Archive with 1 entries (1 files):
- jof-4096789-supplementary.pdf
